# Supplementary material for: The influence of green human resource management on university sustainability in higher education: the role of mediating environmental performance and green commitment
Source: PeerJ. 2024 Sep 18;12:e17966. doi: 10.7717/peerj.17966 (PMC11416077; doi:10.7717/peerj.17966)
Supplement: Supplemental Information 3 [file peerj-12-17966-s003.xlsx]

## Sheet: Data
GTID-1	GTID-2	GTID-3	GTID-4	GTID-5	GRS-1	GRS-2	GRS-3	GRS-4	GRS-5	GM-1	GM-2	GM-3	GM-4	GM-5	GPMA-1	GPMA-2	GPMA-3	GPMA-4	GPMA-5	EO-1	EO-2	EO-3	EO-4	EO-5	TMP-1	TMP-2	TMP-3	TMP-4	TMP-5	EP-1	EP-2	EP-3	EP-4	EP-5	GM-1	GM-2	GM-3	GM-4	GM-5	US-1	US-2	US-3	US-4	US-5
1	1	1	1	1	1	2	1	1	1	1	1	1	1	1	1	1	1	1	2	1	1	2	1	1	1	1	1	1	2	1	2	1	1	1	1	1	1	1	1	1	1	1	1	1
3	4	3	4	4	4	4	4	3	4	4	3	3	3	3	3	4	3	4	4	4	4	4	3	3	4	3	4	4	4	3	4	4	4	4	4	4	3	4	3	3	3	3	3	4
3	4	3	2	2	2	3	3	4	4	3	5	5	4	4	3	5	4	3	3	3	3	2	4	4	3	2	3	4	4	5	3	3	3	3	2	2	2	4	3	2	2	2	2	2
2	2	3	1	2	2	1	1	3	2	3	3	3	2	2	2	2	2	2	2	2	2	2	2	2	2	2	2	2	2	2	2	2	3	3	2	2	2	2	3	2	2	3	2	2
3	4	4	5	5	5	4	4	4	4	3	3	3	3	3	3	3	3	4	4	4	4	5	3	3	2	3	3	5	5	5	5	5	5	3	3	2	3	4	4	4	3	4	5	5
1	2	3	1	3	5	5	3	2	2	3	1	1	2	2	1	1	1	2	1	1	3	1	1	3	3	2	2	1	1	2	3	5	3	2	4	3	5	1	3	2	1	3	1	1
5	4	5	5	5	5	5	5	4	4	4	3	3	5	5	5	5	4	5	5	5	5	5	4	4	4	4	5	5	5	5	5	5	4	4	5	3	4	5	5	5	5	5	5	5
4	5	2	2	2	1	1	1	5	5	4	4	4	4	4	4	4	4	3	4	4	4	4	3	3	4	2	3	2	2	3	3	3	3	3	4	4	4	2	2	3	3	3	5	5
5	4	5	5	5	5	5	5	4	4	4	3	3	5	5	5	5	4	5	5	5	5	5	4	4	4	4	5	5	5	5	5	5	4	4	5	3	4	5	5	5	5	5	5	5
3	3	3	3	3	3	3	3	3	3	3	3	3	3	3	3	3	3	3	3	3	3	3	3	3	3	3	3	3	3	3	3	3	3	4	3	4	3	3	3	3	3	3	3	3
4	3	3	4	3	3	4	3	4	3	4	5	5	4	4	4	5	4	4	3	3	3	3	4	4	4	5	5	3	3	4	4	5	4	4	3	4	4	3	3	3	4	3	4	4
4	4	5	5	5	5	5	5	4	4	4	4	4	4	4	4	5	4	4	5	5	5	5	5	4	3	4	3	4	4	4	4	4	4	4	4	4	4	4	5	4	4	4	4	3
4	3	3	5	4	4	5	4	3	3	4	3	3	4	4	4	4	4	4	4	4	4	4	3	2	2	3	1	4	4	3	3	3	4	4	3	3	3	3	3	4	4	3	2	3
4	2	3	4	4	5	3	5	4	2	4	3	3	4	3	4	4	4	3	4	3	5	4	3	4	4	3	4	4	4	3	4	4	3	3	2	4	3	4	3	4	3	4	3	4
3	4	4	3	3	3	3	3	4	4	5	4	4	4	3	3	3	3	3	4	5	5	5	3	3	4	4	5	5	4	4	5	4	5	5	4	4	4	3	4	4	5	5	4	3
5	5	2	2	2	2	2	3	5	5	5	5	5	4	4	5	4	5	3	3	3	3	3	2	2	2	2	2	2	2	2	3	3	4	3	4	4	4	2	2	2	2	2	4	4
2	4	5	3	3	4	5	5	4	4	4	5	5	4	3	2	2	2	4	4	5	5	5	5	5	5	5	5	5	5	5	1	5	5	5	5	5	5	5	5	5	5	5	3	3
3	2	2	3	3	3	3	3	3	2	3	3	3	3	3	3	3	3	3	3	3	3	3	3	3	3	3	3	3	3	3	3	3	2	3	2	2	3	3	2	4	3	3	3	3
3	3	3	2	2	2	2	2	3	3	3	3	3	3	3	3	3	3	3	3	3	3	3	3	3	3	3	3	3	3	3	3	4	3	4	3	2	3	3	3	3	3	3	3	3
4	5	3	2	2	2	2	2	5	5	5	5	5	3	3	4	3	3	3	4	3	3	4	2	2	2	3	2	3	3	4	4	3	4	4	4	5	5	3	3	3	2	2	4	4
4	4	4	4	4	3	3	5	4	4	4	4	4	4	4	4	5	5	4	4	4	4	5	4	4	4	4	4	4	5	5	5	5	4	4	4	4	4	4	4	4	4	4	4	4
4	4	4	4	4	3	3	5	4	4	4	4	4	4	4	4	5	5	4	4	4	4	5	4	4	4	4	4	4	5	5	5	5	4	4	4	4	4	4	4	4	4	4	4	4
4	4	3	3	4	3	4	5	4	4	5	4	4	5	4	4	4	4	4	3	4	4	4	2	2	2	3	3	3	3	4	4	3	4	5	4	4	4	3	3	3	3	3	4	4
3	4	3	2	2	3	2	2	4	4	4	4	4	4	4	3	4	3	3	3	3	3	3	4	3	4	3	4	3	3	4	4	4	5	5	5	5	4	3	3	3	3	3	4	4
3	4	4	4	4	4	4	4	4	4	4	4	4	4	4	3	4	4	4	4	4	4	4	4	4	4	4	4	4	4	4	4	4	4	4	4	3	4	4	4	4	4	4	4	4
5	4	2	5	5	5	5	4	4	4	4	5	5	4	5	5	4	4	3	3	3	3	3	4	4	5	4	5	4	4	5	4	4	5	5	4	4	4	2	2	3	3	3	4	4
4	4	3	4	3	4	3	4	3	4	3	4	4	4	4	4	3	4	4	3	4	4	4	4	4	3	4	4	3	4	4	4	4	4	3	4	4	3	4	3	3	2	4	4	3
3	1	2	4	4	4	4	3	4	1	4	4	4	4	3	3	3	3	4	4	5	5	4	5	5	5	5	5	4	4	5	1	5	5	5	3	3	4	2	2	2	3	3	4	4
4	4	4	4	4	4	4	4	5	4	4	4	4	4	4	4	5	4	4	4	4	4	5	4	4	4	4	4	4	4	4	4	4	5	5	4	4	5	4	4	4	4	5	4	4
5	5	4	5	5	5	5	5	5	5	5	5	5	5	5	5	5	5	5	5	5	5	5	5	5	5	5	3	5	5	5	5	5	5	5	5	5	5	5	4	5	3	3	5	5
4	4	4	5	5	5	5	5	3	4	4	3	3	4	4	4	3	4	4	4	4	3	3	5	3	3	4	3	4	3	3	4	4	5	5	4	5	4	2	4	3	3	3	4	5
5	4	4	5	5	5	4	4	3	4	3	5	5	4	4	5	5	4	5	5	4	5	4	3	4	3	4	2	5	5	5	5	5	5	3	3	4	4	5	4	3	3	4	3	4
5	4	4	5	4	5	4	5	3	4	3	5	5	4	4	5	5	5	3	4	5	5	4	4	3	4	4	3	3	3	3	5	4	4	4	4	5	3	3	4	5	4	4	3	4
4	4	5	4	4	4	4	4	4	4	4	4	4	5	4	4	5	4	4	4	4	4	4	4	4	5	4	4	5	5	4	4	4	3	4	4	4	4	5	5	4	5	4	5	4
5	1	2	2	4	4	4	4	2	1	2	3	3	4	3	5	4	4	4	3	5	4	4	2	3	2	2	3	3	4	5	4	4	2	3	2	2	3	2	2	3	2	3	5	4
1	3	5	4	4	3	4	4	3	3	5	5	5	3	4	1	5	2	5	5	5	5	5	3	4	3	3	4	3	4	3	3	4	4	4	4	4	4	5	5	4	4	5	4	5
5	5	5	4	5	4	4	4	5	5	5	5	5	5	4	5	5	5	5	5	5	5	5	5	5	4	5	5	5	5	5	5	5	5	5	5	5	5	5	5	5	5	5	4	4
5	5	5	5	5	5	5	5	5	5	5	5	5	5	5	5	5	5	5	5	5	5	5	5	5	5	5	5	5	5	5	5	5	5	5	5	5	5	5	5	5	5	5	5	5
2	2	1	1	1	1	1	1	2	2	2	2	2	3	2	2	2	2	2	2	1	1	2	2	2	2	1	1	2	2	2	1	1	1	2	2	2	2	1	1	2	2	2	2	2
2	2	1	1	1	2	1	1	1	2	1	1	1	3	2	2	2	2	2	2	1	3	1	1	1	2	3	2	1	1	3	2	2	2	1	3	3	2	3	1	1	2	1	3	1
4	4	3	4	5	5	4	3	5	4	4	5	5	3	3	4	4	4	4	4	5	5	4	3	4	3	4	4	4	4	3	4	3	4	4	3	4	4	4	3	4	3	4	4	3
4	3	3	4	3	3	4	4	3	3	3	2	2	4	4	4	3	3	3	3	3	4	4	3	2	3	3	4	2	2	3	3	3	4	5	3	3	4	3	3	2	2	2	2	3
4	5	4	5	5	5	5	5	5	5	5	5	5	4	4	4	4	4	4	4	4	4	4	3	4	4	4	4	5	4	4	4	4	5	5	4	2	5	4	4	3	4	4	4	4
2	4	4	4	4	4	4	4	4	4	4	4	4	2	2	2	2	2	4	4	5	5	5	4	4	4	4	4	4	4	4	4	4	4	4	4	4	4	4	4	4	4	4	4	4
5	5	3	3	4	3	4	5	4	5	5	5	5	4	5	5	5	2	4	5	5	4	5	5	5	3	5	3	5	5	5	5	5	4	5	5	3	3	4	3	3	2	2	5	5
4	4	4	4	4	4	4	4	4	4	4	4	4	4	4	4	4	4	4	4	4	4	4	4	4	4	4	4	4	4	4	4	4	4	4	4	4	4	4	4	4	4	4	4	4
5	5	5	5	5	5	5	5	5	5	5	5	5	5	5	5	5	5	5	5	5	5	5	5	5	5	5	5	5	5	5	5	5	5	5	5	5	5	5	5	5	5	5	5	5
5	5	5	5	5	5	5	5	5	5	5	5	5	5	5	5	5	5	5	5	5	5	5	5	5	5	5	5	3	3	3	5	5	5	5	5	5	5	5	5	5	5	5	5	5
4	4	3	4	4	4	4	4	4	4	4	4	4	4	4	4	4	4	4	4	4	4	4	4	4	4	4	4	4	4	4	4	4	4	4	4	4	4	4	3	3	4	4	4	4
5	3	4	4	4	5	5	4	3	3	3	3	3	5	5	5	5	4	4	4	4	4	3	4	5	4	4	5	4	4	5	5	5	5	4	4	4	3	3	4	3	4	5	4	4
3	3	5	5	4	4	5	4	3	3	3	4	4	3	3	3	3	4	4	3	3	4	4	4	4	4	4	3	5	5	5	5	4	3	3	3	3	3	5	5	3	3	3	3	3
2	4	4	4	3	4	3	4	4	4	4	4	4	1	2	2	1	4	3	3	3	3	4	4	4	4	5	3	4	5	5	4	4	5	4	4	5	4	5	4	4	5	5	4	5
3	5	5	5	5	5	5	5	5	5	5	5	5	3	2	3	3	2	5	5	5	5	5	3	3	3	3	3	5	5	5	5	5	5	5	5	5	5	5	5	5	5	5	5	5
2	2	1	1	1	2	2	1	2	2	3	2	2	1	2	2	2	1	1	2	2	2	1	2	1	1	1	2	2	1	2	2	2	1	1	1	2	1	1	1	2	1	1	2	2
5	3	4	3	5	4	5	4	2	3	3	3	4	3	4	5	3	3	3	4	4	4	4	3	3	5	5	5	4	4	3	3	3	3	5	1	2	1	4	4	4	5	4	4	4
2	2	5	4	4	2	3	2	2	2	2	2	4	2	2	2	4	2	3	3	3	5	4	4	4	5	5	5	3	3	2	3	3	4	3	2	2	2	5	5	4	5	4	3	4
4	4	5	5	5	2	3	3	3	4	4	4	5	4	3	4	4	4	4	5	4	2	2	3	4	5	5	5	3	4	3	3	3	2	3	4	3	3	5	5	4	4	4	2	3
2	3	4	4	3	3	3	3	1	3	2	1	4	5	3	2	4	4	3	2	2	4	4	4	4	4	4	4	4	4	4	4	4	4	3	1	2	1	4	4	4	4	5	4	4
2	3	4	4	3	3	3	3	1	3	2	1	4	5	3	2	4	4	3	2	2	4	4	4	4	4	4	4	4	4	4	4	4	4	3	1	2	1	4	4	4	4	5	4	4
4	5	4	4	4	2	3	3	5	5	5	5	3	3	2	4	3	4	3	3	3	3	3	4	4	4	4	4	4	3	3	4	5	3	3	5	5	5	4	4	4	5	5	5	5
4	3	3	4	4	5	5	5	3	3	3	4	3	3	2	4	4	5	3	3	3	3	3	3	5	4	4	4	3	2	3	3	3	3	3	3	4	4	3	3	3	3	3	5	5
5	3	4	4	4	4	5	5	4	3	4	4	3	4	4	5	4	4	3	4	3	4	3	5	4	5	4	4	4	4	5	4	4	3	3	4	4	5	4	4	5	4	4	1	2
2	5	2	2	2	4	4	5	5	5	5	5	4	5	2	2	5	3	4	4	5	4	4	3	4	4	3	3	5	4	3	2	1	5	4	5	4	3	3	2	2	3	4	2	1
5	5	5	2	2	4	5	5	5	5	5	5	5	3	5	5	5	3	4	4	5	4	5	3	3	3	3	5	3	3	3	3	3	5	4	1	3	4	5	5	5	3	3	4	4
2	2	1	3	3	3	3	4	2	2	1	2	3	1	2	2	1	2	4	4	4	4	3	2	2	2	1	3	2	2	1	2	1	4	5	4	5	5	1	1	1	2	2	4	5
5	4	4	3	4	4	2	2	5	4	5	4	4	3	4	5	4	3	4	3	4	5	4	3	4	4	3	4	4	4	4	4	3	3	4	5	5	5	4	4	3	3	4	5	5
4	3	2	4	4	3	3	1	3	3	3	3	3	2	4	4	2	2	4	3	4	4	4	3	3	3	2	3	3	3	2	2	2	4	4	3	2	3	3	2	1	2	3	4	4
3	2	2	3	4	5	5	5	2	2	2	2	2	3	3	3	4	2	5	5	4	3	3	2	3	3	3	3	2	2	2	2	2	4	4	1	2	2	2	2	2	2	2	4	4
4	3	3	5	4	4	4	4	3	3	3	3	3	3	3	4	3	3	4	4	3	3	4	3	3	3	3	3	3	3	3	3	3	4	4	3	3	3	3	3	3	3	3	4	4
3	2	4	4	4	3	4	3	1	2	3	3	4	2	3	3	2	3	3	3	3	4	4	5	5	4	3	3	2	2	1	3	4	4	2	4	4	4	5	4	3	3	1	5	4
3	4	3	4	4	4	3	3	4	4	4	3	5	5	3	3	4	3	2	4	5	5	5	3	3	3	2	3	3	2	3	3	3	5	5	3	5	5	4	3	3	3	4	3	3
3	3	4	4	4	5	4	4	4	3	3	3	4	3	3	3	4	3	4	5	5	4	5	3	4	4	4	4	3	4	3	3	3	3	4	3	4	3	4	4	3	3	5	5	4
3	3	2	4	3	4	5	5	2	3	2	2	2	3	2	3	3	2	4	4	5	5	5	2	2	2	2	3	2	2	2	2	2	4	4	3	2	2	2	2	2	2	2	5	5
4	5	3	2	3	3	4	5	3	5	5	4	5	4	4	4	4	3	3	5	4	3	3	3	3	4	4	3	3	4	5	3	3	3	4	3	4	4	4	3	2	3	3	1	1
4	5	4	4	4	3	4	4	4	5	5	5	4	5	3	4	5	4	4	1	5	5	5	5	5	5	4	4	5	4	4	5	5	4	3	5	4	4	5	4	5	5	4	4	4
4	4	4	4	4	3	4	3	4	4	4	4	4	4	4	4	4	4	5	5	5	5	5	4	4	4	4	4	4	4	4	4	4	5	5	4	4	4	4	4	4	4	4	5	5
3	1	4	2	2	3	3	3	1	1	1	1	1	4	3	3	4	4	5	5	5	5	5	4	4	4	4	4	4	4	4	4	4	3	5	2	3	3	2	4	4	4	4	4	4
4	4	5	4	4	4	1	2	4	4	4	4	4	4	4	4	4	3	2	2	2	1	1	4	4	4	4	4	4	4	4	4	4	2	2	4	4	4	5	5	3	3	3	5	5
4	2	3	4	4	5	4	5	2	2	2	2	3	2	3	4	3	3	2	2	2	3	2	3	3	3	3	3	3	3	3	3	3	1	1	3	3	3	3	3	3	3	3	4	4
4	3	3	3	3	3	4	3	4	3	3	2	2	3	4	4	1	3	4	3	4	4	4	5	2	3	3	4	1	2	2	3	4	5	4	2	1	1	2	3	4	3	4	4	5
3	3	3	3	4	4	5	1	4	3	4	3	3	3	3	3	4	3	4	4	3	2	3	4	5	4	3	3	4	3	2	3	4	3	2	3	3	4	2	3	3	3	4	4	4
5	5	4	3	3	3	4	4	5	5	5	5	5	4	5	5	4	4	4	4	4	4	4	4	4	4	4	4	3	5	5	5	4	4	4	4	5	5	4	4	4	4	4	1	2
4	4	4	3	3	5	1	4	5	4	4	5	4	5	3	4	5	4	2	2	2	4	4	4	5	5	4	5	4	4	3	3	4	4	2	5	5	5	5	4	5	4	4	1	2
2	4	4	3	3	4	2	2	4	4	4	4	4	4	4	2	2	2	5	5	5	4	5	2	1	1	2	3	2	2	2	2	2	4	4	2	2	2	4	4	2	2	4	5	4
4	5	3	5	5	5	4	4	4	5	4	3	4	4	4	4	4	4	4	4	4	4	4	4	4	5	4	4	4	4	3	5	3	4	4	4	5	4	4	3	5	4	5	3	3
4	3	3	3	2	4	1	1	3	3	3	3	3	3	4	4	1	3	5	5	5	5	5	3	3	3	3	1	3	3	3	3	3	5	5	3	3	3	3	3	3	3	3	3	4
4	5	5	3	4	4	5	5	5	5	5	5	5	5	3	4	5	5	5	5	5	5	5	5	5	5	5	5	5	5	5	5	5	5	5	5	5	5	5	5	5	5	5	4	4
4	5	5	3	4	4	5	5	5	5	5	5	5	5	3	4	5	5	5	5	5	5	5	5	5	5	5	5	5	5	5	5	5	5	5	5	5	5	5	5	5	5	5	4	4
5	5	5	3	4	5	3	4	5	5	5	5	5	5	4	5	5	4	4	4	4	4	4	4	5	5	4	3	5	5	4	5	5	4	4	5	5	5	5	5	5	4	5	5	5
4	4	3	3	4	5	5	5	5	4	5	5	5	5	3	4	4	4	5	5	5	4	5	4	5	4	5	5	5	4	5	4	5	4	5	4	3	5	4	3	5	4	5	4	4
3	2	3	4	3	1	3	3	1	2	2	4	3	2	3	3	4	3	3	3	3	4	4	3	1	2	1	3	3	3	4	3	5	4	3	2	2	2	3	3	4	3	5	4	4
1	5	4	5	5	2	4	4	4	5	4	5	4	4	1	1	5	4	2	2	1	4	5	5	4	5	4	4	5	4	5	4	4	3	5	4	4	4	3	4	4	4	5	4	4
3	4	4	5	4	4	5	5	4	4	5	4	4	4	4	3	4	4	2	3	3	4	5	3	3	3	3	5	4	4	4	4	3	5	1	5	4	5	4	4	5	4	4	5	4
3	4	4	5	4	4	5	5	4	4	5	4	4	4	4	3	4	4	2	3	3	4	5	3	3	3	3	5	4	4	4	4	3	5	1	5	4	5	4	4	5	4	4	5	4
3	5	5	5	4	3	3	4	5	5	5	4	5	5	3	3	5	5	2	2	2	2	1	5	5	5	5	5	5	5	5	5	5	1	1	5	5	5	5	5	5	5	5	2	2
3	5	5	3	3	4	4	5	5	5	5	5	5	5	3	3	5	4	4	4	4	3	3	5	5	5	5	5	5	5	5	5	5	5	3	5	5	5	5	5	5	5	5	4	3
3	3	2	4	5	4	5	5	3	3	3	4	2	5	3	3	4	4	4	4	4	4	4	1	2	2	2	1	1	2	1	2	1	4	4	4	4	3	2	2	3	4	2	3	4
4	4	2	4	5	3	3	3	3	4	5	4	5	2	3	4	3	2	5	5	5	5	5	4	4	2	2	2	4	4	4	4	4	5	5	3	3	3	4	2	2	2	2	3	4
3	4	4	3	3	4	3	3	3	4	3	4	4	2	4	3	3	3	5	4	3	4	5	3	3	3	2	2	3	5	3	2	3	5	4	3	3	2	3	4	3	3	3	3	2
4	5	4	3	3	5	3	3	4	5	3	4	4	4	4	4	5	3	4	4	4	4	4	5	5	4	5	4	4	3	4	4	5	4	4	4	4	4	4	4	3	3	4	2	2
4	3	3	5	5	5	3	3	3	3	3	3	3	3	4	4	3	3	5	5	5	5	4	3	3	3	3	3	3	3	3	3	3	4	4	3	3	3	3	3	3	3	3	2	4
5	4	4	4	4	4	3	3	3	4	4	5	3	4	5	5	3	4	4	4	4	5	5	4	4	4	5	4	4	5	4	3	4	4	4	4	3	4	4	4	5	4	4	4	4
3	3	1	5	4	3	4	4	3	3	3	2	2	1	3	3	1	1	2	2	2	1	1	1	1	2	1	1	2	2	1	2	3	2	2	2	1	3	1	1	1	1	2	4	4
3	2	2	5	3	4	4	4	3	2	2	3	2	3	2	3	2	2	2	1	1	1	2	3	3	3	2	2	3	3	3	3	3	2	2	2	2	2	2	2	2	2	2	2	2
4	3	3	3	2	5	4	4	3	3	3	3	3	3	4	4	3	3	5	5	5	3	3	3	3	3	3	4	3	3	3	3	3	5	3	3	3	3	3	3	3	3	3	4	4
4	3	3	3	2	5	4	4	3	3	3	3	3	3	4	4	3	3	5	5	5	3	3	3	3	3	3	4	3	3	3	3	3	5	3	3	3	3	3	3	3	3	3	4	4
4	5	5	3	4	3	3	3	4	5	5	5	5	4	5	4	3	4	4	4	4	4	3	5	4	5	4	4	4	4	4	5	5	3	3	5	5	5	4	5	5	4	5	3	3
2	2	2	4	4	1	4	4	2	2	2	2	2	2	2	2	2	2	4	2	4	5	3	2	2	2	2	2	2	2	2	2	2	2	4	2	2	2	2	2	2	2	2	4	4
4	3	3	4	3	4	3	3	3	3	3	3	3	2	4	4	3	2	3	4	3	4	4	2	3	3	2	3	3	2	3	2	3	3	3	3	3	3	3	3	3	2	3	2	2
4	3	3	4	3	3	4	4	3	3	3	3	3	2	3	4	3	2	5	4	4	4	5	2	3	3	2	3	3	2	3	2	3	4	5	3	3	3	3	3	3	2	3	4	5
5	4	3	4	4	4	4	4	4	4	4	4	4	5	4	5	5	4	3	3	3	4	3	4	4	3	4	5	5	5	5	4	4	4	4	4	3	4	3	3	3	3	4	5	4
3	3	2	1	2	2	1	1	3	3	2	3	3	3	2	3	3	2	3	2	2	3	3	3	3	1	3	3	3	3	3	3	3	3	3	3	2	2	3	2	2	2	2	3	2
4	2	2	2	2	2	2	2	2	2	2	2	2	4	4	4	4	4	3	3	3	3	3	2	2	2	2	2	2	2	2	2	2	2	2	2	2	3	2	2	2	2	2	2	2
3	3	3	2	2	2	2	2	3	3	3	3	3	3	3	3	3	3	3	3	3	3	3	3	3	3	3	3	3	3	3	3	3	3	3	3	3	3	3	3	3	3	3	3	3
2	1	2	1	2	1	1	2	1	1	1	2	2	3	2	2	3	3	3	3	2	3	4	2	2	1	2	1	1	2	3	3	4	3	3	2	1	1	2	2	3	3	3	4	5
3	3	5	4	3	4	3	4	4	3	5	5	5	4	4	3	4	4	4	3	4	4	3	4	5	4	3	4	4	5	4	3	4	4	4	2	4	3	4	5	3	4	4	3	4
4	3	2	2	2	3	3	3	2	3	4	4	4	1	4	4	3	3	4	4	4	4	4	4	4	1	4	4	1	1	2	2	2	4	4	4	4	4	2	2	3	3	3	3	3
4	3	4	4	4	4	4	4	3	3	4	5	5	4	4	4	4	4	4	4	4	4	4	3	4	4	3	4	4	5	3	4	5	3	3	4	3	3	5	4	3	3	4	4	4
4	5	5	3	2	3	3	2	4	5	5	5	5	4	4	4	4	4	3	2	5	5	5	4	3	2	2	3	4	4	4	3	5	4	4	4	4	4	4	5	3	4	3	4	4
4	4	4	4	4	4	4	3	3	4	3	3	3	3	4	4	4	3	3	3	3	3	3	4	4	3	3	3	4	3	3	3	4	3	4	3	3	3	4	4	4	4	4	3	3
3	3	3	1	2	2	2	2	2	3	3	2	2	3	3	3	2	3	2	3	3	2	3	3	3	3	2	2	2	3	2	2	2	2	2	2	2	2	2	3	1	3	1	2	3
4	1	3	4	5	4	5	5	1	1	2	4	4	3	4	4	5	4	4	4	4	4	4	2	3	3	3	3	3	5	5	4	5	3	3	2	2	1	4	3	2	2	1	3	2
4	5	4	5	5	5	4	5	4	5	4	5	5	5	5	4	5	5	4	5	5	5	4	4	5	4	4	5	4	5	5	4	5	5	4	4	3	5	5	4	4	4	5	4	4
3	4	2	1	2	2	4	3	4	4	3	5	5	5	4	3	3	2	2	2	3	2	2	3	4	5	2	2	3	3	4	4	5	2	1	3	2	5	2	2	3	4	4	2	3
4	4	4	4	4	4	4	4	4	4	4	4	4	4	4	4	4	4	4	4	4	4	4	4	4	4	4	4	4	4	4	4	4	3	3	3	3	3	4	4	4	4	4	4	4
4	5	4	5	5	4	4	4	5	5	4	5	5	3	4	4	5	4	4	4	4	3	4	4	5	4	4	4	4	4	4	4	4	4	4	4	4	4	4	4	3	4	4	5	5
3	3	3	2	2	2	2	2	3	3	3	3	3	3	3	3	3	3	2	2	2	2	2	3	1	3	3	3	2	2	2	2	3	3	3	2	2	2	3	3	2	3	3	3	3
2	2	3	2	3	3	2	3	3	2	3	4	4	3	1	2	3	3	1	3	3	3	2	2	3	4	3	4	4	3	3	2	1	1	3	3	2	3	5	3	5	3	4	1	2
4	3	4	2	3	4	3	3	4	3	4	5	5	3	4	4	3	3	4	4	3	3	3	5	5	5	5	4	4	3	4	3	3	4	3	3	4	4	5	4	5	5	5	4	4
2	2	5	5	5	5	5	5	4	2	5	5	5	3	5	2	5	4	4	4	4	4	4	3	3	3	3	3	5	5	5	5	5	3	2	2	2	2	5	5	3	3	3	4	5
5	4	4	4	4	5	4	4	5	4	4	4	4	5	5	5	5	3	5	5	5	5	5	4	4	4	4	4	5	4	4	5	4	5	4	4	4	4	5	4	5	4	5	5	5
3	2	2	3	3	3	3	3	2	2	4	4	4	2	2	3	4	4	4	3	4	4	4	2	2	2	2	2	4	4	4	4	4	1	3	3	2	2	2	2	2	2	2	4	4
5	5	5	4	5	3	4	3	5	5	5	5	5	4	4	5	4	3	4	5	4	4	3	4	4	3	3	4	4	5	4	3	4	5	5	5	5	5	5	5	5	5	5	4	5
1	1	1	2	2	2	2	2	1	1	1	1	1	1	1	1	1	1	3	3	3	3	3	1	1	1	1	1	3	3	3	3	3	1	1	1	1	1	1	1	1	1	1	1	1
5	5	5	5	5	5	5	5	4	5	5	5	5	5	5	5	5	5	5	5	5	5	5	5	5	5	5	5	5	5	5	5	5	5	5	5	5	5	5	5	5	5	5	5	5
5	5	4	5	5	5	5	5	5	5	5	5	5	4	5	5	5	5	5	5	5	5	5	5	5	3	5	5	5	5	5	5	5	5	5	5	5	5	4	4	3	3	5	5	4
5	4	5	5	4	5	4	5	4	4	5	5	5	5	4	5	3	4	4	5	5	5	5	4	5	5	5	5	5	4	5	5	5	4	4	5	4	5	4	5	4	5	4	4	5
5	3	4	2	4	4	4	4	4	3	4	5	5	2	4	5	2	3	3	3	2	1	1	3	2	4	5	3	1	2	2	4	3	4	4	4	3	4	3	4	2	3	4	2	1
4	4	3	4	5	4	4	4	3	4	3	4	4	4	5	4	4	4	4	5	4	4	5	3	4	3	4	5	4	5	4	5	4	4	5	4	5	4	3	3	3	4	5	4	5
4	2	4	4	4	4	4	4	3	2	2	3	3	4	4	4	4	4	4	4	4	4	4	4	4	4	5	5	4	4	5	4	4	2	2	3	2	3	3	4	4	4	4	4	4
5	2	3	5	4	5	5	5	2	2	3	3	3	5	5	5	5	5	5	5	5	5	4	3	3	3	3	3	5	5	5	4	5	3	3	3	2	2	2	3	3	2	2	5	5
5	4	4	5	5	5	5	5	5	4	4	3	3	5	5	5	5	5	5	5	5	5	5	5	5	5	5	5	5	5	5	5	5	5	5	5	5	5	4	4	4	4	4	5	5
2	2	3	3	3	4	4	3	1	2	3	2	2	4	4	2	4	4	5	5	5	3	3	2	1	3	3	4	3	3	3	4	2	2	3	3	4	3	3	3	1	1	1	4	4
3	5	5	4	5	4	5	5	5	5	5	5	5	3	3	3	3	3	2	2	2	2	2	4	5	5	4	5	4	5	4	5	4	5	5	5	5	5	4	5	5	5	5	3	3
4	3	4	3	2	3	4	3	2	3	2	3	3	3	3	4	3	4	3	3	2	4	4	3	2	1	3	3	3	4	3	4	4	3	4	3	3	2	3	4	3	4	4	3	3
5	5	5	4	4	4	5	5	4	5	4	5	5	4	5	5	4	4	4	5	4	5	4	5	4	5	4	5	4	5	3	4	4	4	3	4	4	5	4	5	2	4	4	4	5
3	2	2	2	2	2	2	2	2	2	2	2	2	3	3	3	3	3	3	3	3	3	3	2	2	2	2	2	3	3	3	3	3	2	2	2	2	2	2	2	2	2	2	3	3
3	4	3	4	5	3	4	4	3	4	3	5	5	4	3	3	4	4	4	4	4	5	3	4	3	3	4	4	3	4	4	5	3	4	4	3	4	4	4	3	2	3	4	4	5
2	2	2	1	1	1	2	2	1	2	2	1	1	1	1	2	2	2	1	1	1	1	1	1	1	1	2	2	3	3	1	2	2	1	1	1	1	1	1	2	1	1	1	1	1
4	3	4	4	4	5	3	3	4	3	3	4	5	1	3	4	4	4	4	4	4	3	3	5	5	3	3	4	2	3	2	2	2	4	5	5	5	4	4	4	4	3	4	4	3
4	3	5	5	5	5	4	3	4	3	4	3	5	4	4	4	4	4	5	5	5	5	5	5	5	5	4	4	5	5	5	5	5	4	5	2	4	3	5	5	5	4	4	5	5
3	5	3	3	3	4	5	4	5	5	3	4	4	3	3	3	4	4	3	3	3	3	3	2	2	4	5	5	3	4	3	2	3	3	5	5	5	5	3	3	3	5	4	5	5
2	2	3	5	5	5	3	4	2	2	2	2	3	3	2	2	3	3	4	4	5	3	3	3	4	3	2	2	5	5	4	4	4	4	5	1	2	2	3	3	4	5	5	5	5
3	3	3	2	4	5	4	3	3	3	1	4	4	4	5	3	3	4	5	5	5	5	5	4	4	3	3	3	2	2	3	2	2	4	4	5	5	4	4	3	3	4	3	5	5
3	1	4	5	1	3	2	4	2	1	1	2	5	2	2	3	4	4	3	4	4	5	4	3	3	4	3	2	4	5	5	5	5	4	4	1	2	1	4	4	4	4	3	5	5
2	3	4	1	1	2	2	4	4	3	4	4	5	4	2	2	4	4	1	4	4	4	5	3	3	2	3	3	1	2	2	3	2	3	5	4	4	4	4	4	4	3	3	5	3
5	3	4	3	5	4	5	4	2	3	3	3	4	3	4	5	3	3	3	4	4	4	4	3	3	5	5	5	4	4	3	3	3	3	5	1	2	1	4	4	4	5	4	4	4
2	2	5	4	4	2	3	2	2	2	2	2	4	2	2	2	4	2	3	3	3	5	4	4	4	5	5	5	3	3	2	3	3	4	3	2	2	2	5	5	4	5	4	3	4
4	4	5	5	5	2	3	3	3	4	4	4	5	4	3	4	4	4	4	5	4	2	2	3	4	5	5	5	3	4	3	3	3	2	3	4	3	3	5	5	4	4	4	2	3
2	3	4	4	3	3	3	3	1	3	2	1	4	5	3	2	4	4	3	2	2	4	4	4	4	4	4	4	4	4	4	4	4	4	3	1	2	1	4	4	4	4	5	4	4
2	3	4	4	3	3	3	3	1	3	2	1	4	5	3	2	4	4	3	2	2	4	4	4	4	4	4	4	4	4	4	4	4	4	3	1	2	1	4	4	4	4	5	4	4
4	5	4	4	4	2	3	3	5	5	5	5	3	3	2	4	3	4	3	3	3	3	3	4	4	4	4	4	4	3	3	4	5	3	3	5	5	5	4	4	4	5	5	5	5
4	3	3	4	4	5	5	5	3	3	3	4	3	3	2	4	4	5	3	3	3	3	3	3	5	4	4	4	3	2	3	3	3	3	3	3	4	4	3	3	3	3	3	5	5
5	3	4	4	4	4	5	5	4	3	4	4	3	4	4	5	4	4	3	4	3	4	3	5	4	5	4	4	4	4	5	4	4	3	3	4	4	5	4	4	5	4	4	1	2
2	5	2	2	2	4	4	5	5	5	5	5	4	5	2	2	5	3	4	4	5	4	4	3	4	4	3	3	5	4	3	2	1	5	4	5	4	3	3	2	2	3	4	2	1
5	5	5	2	2	4	5	5	5	5	5	5	5	3	5	5	5	3	4	4	5	4	5	3	3	3	3	5	3	3	3	3	3	5	4	1	3	4	5	5	5	3	3	4	4
2	2	1	3	3	3	3	4	2	2	1	2	3	1	2	2	1	2	4	4	4	4	3	2	2	2	1	3	2	2	1	2	1	4	5	4	5	5	1	1	1	2	2	4	5
5	4	4	3	4	4	2	2	5	4	5	4	4	3	4	5	4	3	4	3	4	5	4	3	4	4	3	4	4	4	4	4	3	3	4	5	5	5	4	4	3	3	4	5	5
4	3	2	4	4	3	3	1	3	3	3	3	3	2	4	4	2	2	4	3	4	4	4	3	3	3	2	3	3	3	2	2	2	4	4	3	2	3	3	2	1	2	3	4	4
3	2	2	3	4	5	5	5	2	2	2	2	2	3	3	3	4	2	5	5	4	3	3	2	3	3	3	3	2	2	2	2	2	4	4	1	2	2	2	2	2	2	2	4	4
4	3	3	5	4	4	4	4	3	3	3	3	3	3	3	4	3	3	4	4	3	3	4	3	3	3	3	3	3	3	3	3	3	4	4	3	3	3	3	3	3	3	3	4	4
3	2	4	4	4	3	4	3	1	2	3	3	4	2	3	3	2	3	3	3	3	4	4	5	5	4	3	3	2	2	1	3	4	4	2	4	4	4	5	4	3	3	1	5	4
3	4	3	4	4	4	3	3	4	4	4	3	5	5	3	3	4	3	2	4	5	5	5	3	3	3	2	3	3	2	3	3	3	5	5	3	5	5	4	3	3	3	4	3	3
3	3	4	4	4	5	4	4	4	3	3	3	4	3	3	3	4	3	4	5	5	4	5	3	4	4	4	4	3	4	3	3	3	3	4	3	4	3	4	4	3	3	5	5	4
3	3	2	4	3	4	5	5	2	3	2	2	2	3	2	3	3	2	4	4	5	5	5	2	2	2	2	3	2	2	2	2	2	4	4	3	2	2	2	2	2	2	2	5	5
4	5	3	2	3	3	4	5	3	5	5	4	5	4	4	4	4	3	3	5	4	3	3	3	3	4	4	3	3	4	5	3	3	3	4	3	4	4	4	3	2	3	3	1	1
4	5	4	4	4	3	4	4	4	5	5	5	4	5	3	4	5	4	4	1	5	5	5	5	5	5	4	4	5	4	4	5	5	4	3	5	4	4	5	4	5	5	4	4	4
4	4	4	4	4	3	4	3	4	4	4	4	4	4	4	4	4	4	5	5	5	5	5	4	4	4	4	4	4	4	4	4	4	5	5	4	4	4	4	4	4	4	4	5	5
3	1	4	2	2	3	3	3	1	1	1	1	1	4	3	3	4	4	5	5	5	5	5	4	4	4	4	4	4	4	4	4	4	3	5	2	3	3	2	4	4	4	4	4	4
4	4	5	4	4	4	1	2	4	4	4	4	4	4	4	4	4	3	2	2	2	1	1	4	4	4	4	4	4	4	4	4	4	2	2	4	4	4	5	5	3	3	3	5	5
4	2	3	4	4	5	4	5	2	2	2	2	3	2	3	4	3	3	2	2	2	3	2	3	3	3	3	3	3	3	3	3	3	1	1	3	3	3	3	3	3	3	3	4	4
4	3	3	3	3	3	4	3	4	3	3	2	2	3	4	4	1	3	4	3	4	4	4	5	2	3	3	4	1	2	2	3	4	5	4	2	1	1	2	3	4	3	4	4	5
3	3	3	3	4	4	5	1	4	3	4	3	3	3	3	3	4	3	4	4	3	2	3	4	5	4	3	3	4	3	2	3	4	3	2	3	3	4	2	3	3	3	4	4	4
5	5	4	3	3	3	4	4	5	5	5	5	5	4	5	5	4	4	4	4	4	4	4	4	4	4	4	4	3	5	5	5	4	4	4	4	5	5	4	4	4	4	4	1	2
4	4	4	3	3	5	1	4	5	4	4	5	4	5	3	4	5	4	2	2	2	4	4	4	5	5	4	5	4	4	3	3	4	4	2	5	5	5	5	4	5	4	4	1	2
2	4	4	3	3	4	2	2	4	4	4	4	4	4	4	2	2	2	5	5	5	4	5	2	1	1	2	3	2	2	2	2	2	4	4	2	2	2	4	4	2	2	4	5	4
4	5	3	5	5	5	4	4	4	5	4	3	4	4	4	4	4	4	4	4	4	4	4	4	4	5	4	4	4	4	3	5	3	4	4	4	5	4	4	3	5	4	5	3	3
4	3	3	3	2	4	1	1	3	3	3	3	3	3	4	4	1	3	5	5	5	5	5	3	3	3	3	1	3	3	3	3	3	5	5	3	3	3	3	3	3	3	3	3	4
4	5	5	3	4	4	5	5	5	5	5	5	5	5	3	4	5	5	5	5	5	5	5	5	5	5	5	5	5	5	5	5	5	5	5	5	5	5	5	5	5	5	5	4	4
4	5	5	3	4	4	5	5	5	5	5	5	5	5	3	4	5	5	5	5	5	5	5	5	5	5	5	5	5	5	5	5	5	5	5	5	5	5	5	5	5	5	5	4	4
5	5	5	3	4	5	3	4	5	5	5	5	5	5	4	5	5	4	4	4	4	4	4	4	5	5	4	3	5	5	4	5	5	4	4	5	5	5	5	5	5	4	5	5	5
4	4	3	3	4	5	5	5	5	4	5	5	5	5	3	4	4	4	5	5	5	4	5	4	5	4	5	5	5	4	5	4	5	4	5	4	3	5	4	3	5	4	5	4	4
3	2	3	4	3	1	3	3	1	2	2	4	3	2	3	3	4	3	3	3	3	4	4	3	1	2	1	3	3	3	4	3	5	4	3	2	2	2	3	3	4	3	5	4	4
1	5	4	5	5	2	4	4	4	5	4	5	4	4	1	1	5	4	2	2	1	4	5	5	4	5	4	4	5	4	5	4	4	3	5	4	4	4	3	4	4	4	5	4	4
3	4	4	5	4	4	5	5	4	4	5	4	4	4	4	3	4	4	2	3	3	4	5	3	3	3	3	5	4	4	4	4	3	5	1	5	4	5	4	4	5	4	4	5	4
3	4	4	5	4	4	5	5	4	4	5	4	4	4	4	3	4	4	2	3	3	4	5	3	3	3	3	5	4	4	4	4	3	5	1	5	4	5	4	4	5	4	4	5	4
3	5	5	5	4	3	3	4	5	5	5	4	5	5	3	3	5	5	2	2	2	2	1	5	5	5	5	5	5	5	5	5	5	1	1	5	5	5	5	5	5	5	5	2	2
3	5	5	3	3	4	4	5	5	5	5	5	5	5	3	3	5	4	4	4	4	3	3	5	5	5	5	5	5	5	5	5	5	5	3	5	5	5	5	5	5	5	5	4	3
3	3	2	4	5	4	5	5	3	3	3	4	2	5	3	3	4	4	4	4	4	4	4	1	2	2	2	1	1	2	1	2	1	4	4	4	4	3	2	2	3	4	2	3	4
4	4	2	4	5	3	3	3	3	4	5	4	5	2	3	4	3	2	5	5	5	5	5	4	4	2	2	2	4	4	4	4	4	5	5	3	3	3	4	2	2	2	2	3	4
3	4	4	3	3	4	3	3	3	4	3	4	4	2	4	3	3	3	5	4	3	4	5	3	3	3	2	2	3	5	3	2	3	5	4	3	3	2	3	4	3	3	3	3	2
4	5	4	3	3	5	3	3	4	5	3	4	4	4	4	4	5	3	4	4	4	4	4	5	5	4	5	4	4	3	4	4	5	4	4	4	4	4	4	4	3	3	4	2	2
4	3	3	5	5	5	3	3	3	3	3	3	3	3	4	4	3	3	5	5	5	5	4	3	3	3	3	3	3	3	3	3	3	4	4	3	3	3	3	3	3	3	3	2	4
5	4	4	4	4	4	3	3	3	4	4	5	3	4	5	5	3	4	4	4	4	5	5	4	4	4	5	4	4	5	4	3	4	4	4	4	3	4	4	4	5	4	4	4	4
3	3	1	5	4	3	4	4	3	3	3	2	2	1	3	3	1	1	2	2	2	1	1	1	1	2	1	1	2	2	1	2	3	2	2	2	1	3	1	1	1	1	2	4	4
3	2	2	5	3	4	4	4	3	2	2	3	2	3	2	3	2	2	2	1	1	1	2	3	3	3	2	2	3	3	3	3	3	2	2	2	2	2	2	2	2	2	2	2	2
4	3	3	3	2	5	4	4	3	3	3	3	3	3	4	4	3	3	5	5	5	3	3	3	3	3	3	4	3	3	3	3	3	5	3	3	3	3	3	3	3	3	3	4	4
4	3	3	3	2	5	4	4	3	3	3	3	3	3	4	4	3	3	5	5	5	3	3	3	3	3	3	4	3	3	3	3	3	5	3	3	3	3	3	3	3	3	3	4	4
4	5	5	3	4	3	3	3	4	5	5	5	5	4	5	4	3	4	4	4	4	4	3	5	4	5	4	4	4	4	4	5	5	3	3	5	5	5	4	5	5	4	5	3	3
2	2	2	4	4	1	4	4	2	2	2	2	2	2	2	2	2	2	4	2	4	5	3	2	2	2	2	2	2	2	2	2	2	2	4	2	2	2	2	2	2	2	2	4	4
4	3	3	4	3	4	3	3	3	3	3	3	3	2	4	4	3	2	3	4	3	4	4	2	3	3	2	3	3	2	3	2	3	3	3	3	3	3	3	3	3	2	3	2	2
4	3	3	4	3	3	4	4	3	3	3	3	3	2	3	4	3	2	5	4	4	4	5	2	3	3	2	3	3	2	3	2	3	4	5	3	3	3	3	3	3	2	3	4	5
5	4	3	4	4	4	4	4	4	4	4	4	4	5	4	5	5	4	3	3	3	4	3	4	4	3	4	5	5	5	5	4	4	4	4	4	3	4	3	3	3	3	4	5	4
3	3	2	1	2	2	1	1	3	3	2	3	3	3	2	3	3	2	3	2	2	3	3	3	3	1	3	3	3	3	3	3	3	3	3	3	2	2	3	2	2	2	2	3	2
4	2	2	2	2	2	2	2	2	2	2	2	2	4	4	4	4	4	3	3	3	3	3	2	2	2	2	2	2	2	2	2	2	2	2	2	2	3	2	2	2	2	2	2	2
3	3	3	2	2	2	2	2	3	3	3	3	3	3	3	3	3	3	3	3	3	3	3	3	3	3	3	3	3	3	3	3	3	3	3	3	3	3	3	3	3	3	3	3	3
2	1	2	1	2	1	1	2	1	1	1	2	2	3	2	2	3	3	3	3	2	3	4	2	2	1	2	1	1	2	3	3	4	3	3	2	1	1	2	2	3	3	3	4	5
3	3	5	4	3	4	3	4	4	3	5	5	5	4	4	3	4	4	4	3	4	4	3	4	5	4	3	4	4	5	4	3	4	4	4	2	4	3	4	5	3	4	4	3	4
4	3	2	2	2	3	3	3	2	3	4	4	4	1	4	4	3	3	4	4	4	4	4	4	4	1	4	4	1	1	2	2	2	4	4	4	4	4	2	2	3	3	3	3	3
4	3	4	4	4	4	4	4	3	3	4	5	5	4	4	4	4	4	4	4	4	4	4	3	4	4	3	4	4	5	3	4	5	3	3	4	3	3	5	4	3	3	4	4	4
4	5	5	3	2	3	3	2	4	5	5	5	5	4	4	4	4	4	3	2	5	5	5	4	3	2	2	3	4	4	4	3	5	4	4	4	4	4	4	5	3	4	3	4	4
4	4	4	4	4	4	4	3	3	4	3	3	3	3	4	4	4	3	3	3	3	3	3	4	4	3	3	3	4	3	3	3	4	3	4	3	3	3	4	4	4	4	4	3	3
3	3	3	1	2	2	2	2	2	3	3	2	2	3	3	3	2	3	2	3	3	2	3	3	3	3	2	2	2	3	2	2	2	2	2	2	2	2	2	3	1	3	1	2	3
4	1	3	4	5	4	5	5	1	1	2	4	4	3	4	4	5	4	4	4	4	4	4	2	3	3	3	3	3	5	5	4	5	3	3	2	2	1	4	3	2	2	1	3	2
4	5	4	5	5	5	4	5	4	5	4	5	5	5	5	4	5	5	4	5	5	5	4	4	5	4	4	5	4	5	5	4	5	5	4	4	3	5	5	4	4	4	5	4	4
3	4	2	1	2	2	4	3	4	4	3	5	5	5	4	3	3	2	2	2	3	2	2	3	4	5	2	2	3	3	4	4	5	2	1	3	2	5	2	2	3	4	4	2	3
4	4	4	4	4	4	4	4	4	4	4	4	4	4	4	4	4	4	4	4	4	4	4	4	4	4	4	4	4	4	4	4	4	3	3	3	3	3	4	4	4	4	4	4	4
4	5	4	5	5	4	4	4	5	5	4	5	5	3	4	4	5	4	4	4	4	3	4	4	5	4	4	4	4	4	4	4	4	4	4	4	4	4	4	4	3	4	4	5	5
3	3	3	2	2	2	2	2	3	3	3	3	3	3	3	3	3	3	2	2	2	2	2	3	1	3	3	3	2	2	2	2	3	3	3	2	2	2	3	3	2	3	3	3	3
2	2	3	2	3	3	2	3	3	2	3	4	4	3	1	2	3	3	1	3	3	3	2	2	3	4	3	4	4	3	3	2	1	1	3	3	2	3	5	3	5	3	4	1	2
4	3	4	2	3	4	3	3	4	3	4	5	5	3	4	4	3	3	4	4	3	3	3	5	5	5	5	4	4	3	4	3	3	4	3	3	4	4	5	4	5	5	5	4	4
2	2	5	5	5	5	5	5	4	2	5	5	5	3	5	2	5	4	4	4	4	4	4	3	3	3	3	3	5	5	5	5	5	3	2	2	2	2	5	5	3	3	3	4	5
5	4	4	4	4	5	4	4	5	4	4	4	4	5	5	5	5	3	5	5	5	5	5	4	4	4	4	4	5	4	4	5	4	5	4	4	4	4	5	4	5	4	5	5	5
3	2	2	3	3	3	3	3	2	2	4	4	4	2	2	3	4	4	4	3	4	4	4	2	2	2	2	2	4	4	4	4	4	1	3	3	2	2	2	2	2	2	2	4	4
5	5	5	4	5	3	4	3	5	5	5	5	5	4	4	5	4	3	4	5	4	4	3	4	4	3	3	4	4	5	4	3	4	5	5	5	5	5	5	5	5	5	5	4	5
1	1	1	2	2	2	2	2	1	1	1	1	1	1	1	1	1	1	3	3	3	3	3	1	1	1	1	1	3	3	3	3	3	1	1	1	1	1	1	1	1	1	1	1	1
5	5	5	5	5	5	5	5	4	5	5	5	5	5	5	5	5	5	5	5	5	5	5	5	5	5	5	5	5	5	5	5	5	5	5	5	5	5	5	5	5	5	5	5	5
5	5	4	5	5	5	5	5	5	5	5	5	5	4	5	5	5	5	5	5	5	5	5	5	5	3	5	5	5	5	5	5	5	5	5	5	5	5	4	4	3	3	5	5	4
5	4	5	5	4	5	4	5	4	4	5	5	5	5	4	5	3	4	4	5	5	5	5	4	5	5	5	5	5	4	5	5	5	4	4	5	4	5	4	5	4	5	4	4	5
5	3	4	2	4	4	4	4	4	3	4	5	5	2	4	5	2	3	3	3	2	1	1	3	2	4	5	3	1	2	2	4	3	4	4	4	3	4	3	4	2	3	4	2	1
4	4	3	4	5	4	4	4	3	4	3	4	4	4	5	4	4	4	4	5	4	4	5	3	4	3	4	5	4	5	4	5	4	4	5	4	5	4	3	3	3	4	5	4	5
4	2	4	4	4	4	4	4	3	2	2	3	3	4	4	4	4	4	4	4	4	4	4	4	4	4	5	5	4	4	5	4	4	2	2	3	2	3	3	4	4	4	4	4	4
5	2	3	5	4	5	5	5	2	2	3	3	3	5	5	5	5	5	5	5	5	5	4	3	3	3	3	3	5	5	5	4	5	3	3	3	2	2	2	3	3	2	2	5	5
5	4	4	5	5	5	5	5	5	4	4	3	3	5	5	5	5	5	5	5	5	5	5	5	5	5	5	5	5	5	5	5	5	5	5	5	5	5	4	4	4	4	4	5	5
2	2	3	3	3	4	4	3	1	2	3	2	2	4	4	2	4	4	5	5	5	3	3	2	1	3	3	4	3	3	3	4	2	2	3	3	4	3	3	3	1	1	1	4	4
3	5	5	4	5	4	5	5	5	5	5	5	5	3	3	3	3	3	2	2	2	2	2	4	5	5	4	5	4	5	4	5	4	5	5	5	5	5	4	5	5	5	5	3	3
4	3	4	3	2	3	4	3	2	3	2	3	3	3	3	4	3	4	3	3	2	4	4	3	2	1	3	3	3	4	3	4	4	3	4	3	3	2	3	4	3	4	4	3	3
4	4	4	3	3	5	1	4	5	4	4	5	4	5	3	4	5	4	2	2	2	4	4	4	5	5	4	5	4	4	3	3	4	4	2	5	5	5	5	4	5	4	4	1	2
2	4	4	3	3	4	2	2	4	4	4	4	4	4	4	2	2	2	5	5	5	4	5	2	1	1	2	3	2	2	2	2	2	4	4	2	2	2	4	4	2	2	4	5	4
4	5	3	5	5	5	4	4	4	5	4	3	4	4	4	4	4	4	4	4	4	4	4	4	4	5	4	4	4	4	3	5	3	4	4	4	5	4	4	3	5	4	5	3	3
4	3	3	3	2	4	1	1	3	3	3	3	3	3	4	4	1	3	5	5	5	5	5	3	3	3	3	1	3	3	3	3	3	5	5	3	3	3	3	3	3	3	3	3	4
4	5	5	3	4	4	5	5	5	5	5	5	5	5	3	4	5	5	5	5	5	5	5	5	5	5	5	5	5	5	5	5	5	5	5	5	5	5	5	5	5	5	5	4	4
4	5	5	3	4	4	5	5	5	5	5	5	5	5	3	4	5	5	5	5	5	5	5	5	5	5	5	5	5	5	5	5	5	5	5	5	5	5	5	5	5	5	5	4	4
5	5	5	3	4	5	3	4	5	5	5	5	5	5	4	5	5	4	4	4	4	4	4	4	5	5	4	3	5	5	4	5	5	4	4	5	5	5	5	5	5	4	5	5	5
4	4	3	3	4	5	5	5	5	4	5	5	5	5	3	4	4	4	5	5	5	4	5	4	5	4	5	5	5	4	5	4	5	4	5	4	3	5	4	3	5	4	5	4	4
3	2	3	4	3	1	3	3	1	2	2	4	3	2	3	3	4	3	3	3	3	4	4	3	1	2	1	3	3	3	4	3	5	4	3	2	2	2	3	3	4	3	5	4	4
1	5	4	5	5	2	4	4	4	5	4	5	4	4	1	1	5	4	2	2	1	4	5	5	4	5	4	4	5	4	5	4	4	3	5	4	4	4	3	4	4	4	5	4	4
3	4	4	5	4	4	5	5	4	4	5	4	4	4	4	3	4	4	2	3	3	4	5	3	3	3	3	5	4	4	4	4	3	5	1	5	4	5	4	4	5	4	4	5	4
3	4	4	5	4	4	5	5	4	4	5	4	4	4	4	3	4	4	2	3	3	4	5	3	3	3	3	5	4	4	4	4	3	5	1	5	4	5	4	4	5	4	4	5	4
3	5	5	5	4	3	3	4	5	5	5	4	5	5	3	3	5	5	2	2	2	2	1	5	5	5	5	5	5	5	5	5	5	1	1	5	5	5	5	5	5	5	5	2	2
3	5	5	3	3	4	4	5	5	5	5	5	5	5	3	3	5	4	4	4	4	3	3	5	5	5	5	5	5	5	5	5	5	5	3	5	5	5	5	5	5	5	5	4	3
3	3	2	4	5	4	5	5	3	3	3	4	2	5	3	3	4	4	4	4	4	4	4	1	2	2	2	1	1	2	1	2	1	4	4	4	4	3	2	2	3	4	2	3	4
4	4	2	4	5	3	3	3	3	4	5	4	5	2	3	4	3	2	5	5	5	5	5	4	4	2	2	2	4	4	4	4	4	5	5	3	3	3	4	2	2	2	2	3	4
3	4	4	3	3	4	3	3	3	4	3	4	4	2	4	3	3	3	5	4	3	4	5	3	3	3	2	2	3	5	3	2	3	5	4	3	3	2	3	4	3	3	3	3	2
4	5	4	3	3	5	3	3	4	5	3	4	4	4	4	4	5	3	4	4	4	4	4	5	5	4	5	4	4	3	4	4	5	4	4	4	4	4	4	4	3	3	4	2	2
4	3	3	5	5	5	3	3	3	3	3	3	3	3	4	4	3	3	5	5	5	5	4	3	3	3	3	3	3	3	3	3	3	4	4	3	3	3	3	3	3	3	3	2	4
5	4	4	4	4	4	3	3	3	4	4	5	3	4	5	5	3	4	4	4	4	5	5	4	4	4	5	4	4	5	4	3	4	4	4	4	3	4	4	4	5	4	4	4	4
3	3	1	5	4	3	4	4	3	3	3	2	2	1	3	3	1	1	2	2	2	1	1	1	1	2	1	1	2	2	1	2	3	2	2	2	1	3	1	1	1	1	2	4	4
3	2	2	5	3	4	4	4	3	2	2	3	2	3	2	3	2	2	2	1	1	1	2	3	3	3	2	2	3	3	3	3	3	2	2	2	2	2	2	2	2	2	2	2	2
4	3	3	3	2	5	4	4	3	3	3	3	3	3	4	4	3	3	5	5	5	3	3	3	3	3	3	4	3	3	3	3	3	5	3	3	3	3	3	3	3	3	3	4	4
4	3	3	3	2	5	4	4	3	3	3	3	3	3	4	4	3	3	5	5	5	3	3	3	3	3	3	4	3	3	3	3	3	5	3	3	3	3	3	3	3	3	3	4	4
4	5	5	3	4	3	3	3	4	5	5	5	5	4	5	4	3	4	4	4	4	4	3	5	4	5	4	4	4	4	4	5	5	3	3	5	5	5	4	5	5	4	5	3	3
2	2	2	4	4	1	4	4	2	2	2	2	2	2	2	2	2	2	4	2	4	5	3	2	2	2	2	2	2	2	2	2	2	2	4	2	2	2	2	2	2	2	2	4	4
